# Supplementary material for: HMGA1 Regulates the Expression of Replication-Dependent Histone Genes and Cell-Cycle in Breast Cancer Cells
Source: Int J Mol Sci. 2022 Dec 29;24(1):594. doi: 10.3390/ijms24010594 (PMC9820469; doi:10.3390/ijms24010594)
Supplement: Supplementary file 1 [file ijms-24-00594-s001.zip]

Archive with 3 entries (3 files):
- Supplementary figures final 21_11.pdf
- Supplementary Table S1.pdf
- Supplementary Table S2.pdf
